# Supplementary material for: Evaluating the effects of storage conditions on dry matter loss and nutritional quality of grain legume fodders in West Africa
Source: Anim Feed Sci Technol. 2020 Apr;262:114419. doi: 10.1016/j.anifeedsci.2020.114419 (PMC7104892; doi:10.1016/j.anifeedsci.2020.114419)
Supplement: Supplementary file 2 [file mmc2.zip › Data Profile.xml]

<?xml version="1.0" encoding="UTF-8" standalone="no"?><data:data><datasets><author>debrainy@yahoo.com</author><type>0</type><dataset><value>1</value><reason>Data will be made available on request</reason><comments/></dataset></datasets></data:data>
